# Supplementary material for: IronDeficiency Across Neurodevelopmental Disorders: Comparative Insights from ADHD and Autism Spectrum Disorder
Source: Children (Basel). 2026 Jan 28;13(2):180. doi: 10.3390/children13020180 (PMC12938977; doi:10.3390/children13020180)
Supplement: Supplementary file 1 [file children-13-00180-s001.zip]

Archive with 1 entries (1 files):
- children-4105292-supplementary.pdf
